# Supplementary material for: Transcriptomic Changes Highly Similar to Alzheimer’s Disease Are Observed in a Subpopulation of Individuals During Normal Brain Aging
Source: Front Aging Neurosci. 2021 Dec 1;13:711524. doi: 10.3389/fnagi.2021.711524 (PMC8675870; doi:10.3389/fnagi.2021.711524)
Supplement: Supplementary file 2 [file Table_1.XLS]

## Sheet: S1.1.Aging_GTEx_UK70Less_Lists
Supplementary Table 1.1. Aging signatures from GTEx and UK (age <= 70) gene list sets
Sets	Gene List	N of genes
GTEx	GTEx_AMY_BT50FDR0.05_UP_genes_19	genes_19	CLCA4	STEAP3	ZCCHC4	SPARC	GMPR	HLA-DQA1	AEBP1	VENTX	MS4A6A	MS4A4A	BRMS1	KCNJ5	FNDC3A	TNFAIP2	NUPR1	IRX3	TRADD	TAX1BP3	LILRB2
GTEx	GTEx_AMY_BT50FDR0.05_DOWN_genes_27	genes_27	GALNT14	TMEM169	SLC15A2	KALRN	ROPN1B	PPP2R2C	RASL11B	ZNF827	NNT	NREP	SFXN1	ZNF346	NR2E1	RORB	PAX6	CRY2	RND1	WIF1	TRHDE	DIO2	BTBD1	PRKCB	MSL1	ZADH2	OLFM2	SHROOM2	CHRDL1
GTEx	GTEx_AMY_BT50FDR0.05_ALL_genes_46	genes_46	CLCA4	STEAP3	ZCCHC4	SPARC	GMPR	HLA-DQA1	AEBP1	VENTX	MS4A6A	MS4A4A	BRMS1	KCNJ5	FNDC3A	TNFAIP2	NUPR1	IRX3	TRADD	TAX1BP3	LILRB2	GALNT14	TMEM169	SLC15A2	KALRN	ROPN1B	PPP2R2C	RASL11B	ZNF827	NNT	NREP	SFXN1	ZNF346	NR2E1	RORB	PAX6	CRY2	RND1	WIF1	TRHDE	DIO2	BTBD1	PRKCB	MSL1	ZADH2	OLFM2	SHROOM2	CHRDL1
GTEx	GTEx_BA24_AC_BT50FDR0.05_UP_genes_320	genes_320	TAS1R3	ATAD3C	CALML6	MORN1	TP73	TNFRSF25	PLEKHM2	SLC25A34	ARHGEF19	TMEM222	SYTL1	TMEM39B	ZBTB8B	AGO4	CCDC17	GLIS1	USP24	MYBPHL	DENND2D	NBPF12	SF3B4	ADAMTSL4	SLC27A3	CRTC2	DCST2	MUC1	NTRK1	PPOX	KIAA0040	CFH	LMOD1	SOX13	IKBKE	C1ORF35	PXDN	UCN	OXER1	PLEKHH2	TTC31	TMEM150A	ANKRD23	ZAP70	STEAP3	GYPC	PTPN18	TFPI	TNS1
GTEx	GTEx_BA24_AC_BT50FDR0.05_DOWN_genes_888	genes_888	SDHB	CDC42	STX12	YTHDF2	KHDRBS1	RBBP4	YRDC	SF3A3	AKIRIN1	PPT1	EBNA1BP2	MED8	RNF11	EPS15	BTF3L4	ZFYVE9	LRP8	NDC1	SGIP1	ANKRD13C	NEGR1	PIGK	SSX2IP	C1ORF52	GLMN	DR1	PRMT6	HENMT1	TAF13	PSMA5	WDR77	MAGI3	BCAS2	ZNF697	PDE4DIP	RNF115	ENSA	MRPL9	FDPS	SYT11	SLC25A44	CCT3	NDUFS2	TOMM40L	DUSP12	UAP1	PBX1
GTEx	GTEx_BA24_AC_BT50FDR0.05_ALL_genes_1208	genes_1208	TAS1R3	ATAD3C	CALML6	MORN1	TP73	TNFRSF25	PLEKHM2	SLC25A34	ARHGEF19	TMEM222	SYTL1	TMEM39B	ZBTB8B	AGO4	CCDC17	GLIS1	USP24	MYBPHL	DENND2D	NBPF12	SF3B4	ADAMTSL4	SLC27A3	CRTC2	DCST2	MUC1	NTRK1	PPOX	KIAA0040	CFH	LMOD1	SOX13	IKBKE	C1ORF35	PXDN	UCN	OXER1	PLEKHH2	TTC31	TMEM150A	ANKRD23	ZAP70	STEAP3	GYPC	PTPN18	TFPI	TNS1
GTEx	GTEx_CAU_BT50FDR0.05_UP_genes_34	genes_34	NPPA	AHCYL1	TNFSF4	ABHD1	OTOS	SLC6A11	ABI3BP	ZC3H12D	SLC29A4	AQP1	AEBP1	MYL7	PHKG1	PHYHD1	MRPL23	SLC22A6	MACROD1	KCNJ5	GLI1	ACOT2	RASL12	NUPR1	PYDC1	MT1F	MT1G	MT1H	SOX15	GFAP	ACP5	NTN5	RASL10A	MAOB	EDA2R	SOWAHD
GTEx	GTEx_CAU_BT50FDR0.05_DOWN_genes_21	genes_21	KAZN	RXRG	TTL	RALB	MGAT5	TMEM169	EAF1	AMBN	TSPAN5	RPL7L1	GRM3	MRPL15	AARD	OLFM1	WSB2	RNF10	L2HGDH	NUMB	TPGS2	ZNF439	ZNF93
GTEx	GTEx_CAU_BT50FDR0.05_ALL_genes_55	genes_55	NPPA	AHCYL1	TNFSF4	ABHD1	OTOS	SLC6A11	ABI3BP	ZC3H12D	SLC29A4	AQP1	AEBP1	MYL7	PHKG1	PHYHD1	MRPL23	SLC22A6	MACROD1	KCNJ5	GLI1	ACOT2	RASL12	NUPR1	PYDC1	MT1F	MT1G	MT1H	SOX15	GFAP	ACP5	NTN5	RASL10A	MAOB	EDA2R	SOWAHD	KAZN	RXRG	TTL	RALB	MGAT5	TMEM169	EAF1	AMBN	TSPAN5	RPL7L1	GRM3	MRPL15	AARD
GTEx	GTEx_CRBH_BT50FDR0.05_UP_genes_108	genes_108	TMEM52	FBXO2	NPPA	PTPRU	HPCA	RORC	S100A7	DPT	CHI3L1	SOX13	HSD11B1	HLX	EPHX1	ARV1	DPY30	SMYD5	PCGF1	C1QL2	ASIC4	OXTR	IL17RC	TREX1	PARP3	TBC1D1	GLRA1	FNDC9	MOCS1	LRFN2	MRPL2	ZC3H12D	MRPL18	AEBP1	MYL7	TBRG4	UPP1	BCL7B	BRI3	CLEC5A	ZNF775	PENK	PMP2	IFNE	TRIM14	AK1	PHYHD1	RXRA	NPFFR1
GTEx	GTEx_CRBH_BT50FDR0.05_DOWN_genes_169	genes_169	RBBP4	DAB1	RAP1A	ATP1A1	TDRKH	SYT11	KIFAP3	PAPPA2	LAMC1	RGL1	PPP1R12B	ELK4	LPGAT1	IARS2	NBAS	DDX1	TET3	TGOLN2	REEP1	AFF3	SLC9A2	TMEM87B	TTL	MGAT5	UBXN4	THSD7B	FMNL2	CD302	SESTD1	UBE2E3	TYW5	ABI2	ADAM23	TRIP12	CNTN4	SUMF1	ANKRD28	GALNT15	TOP2B	ITGA9	OXSR1	MYRIP	ZNF197	DOCK3	PXK	MAGI1	ATP2C1
GTEx	GTEx_CRBH_BT50FDR0.05_ALL_genes_277	genes_277	TMEM52	FBXO2	NPPA	PTPRU	HPCA	RORC	S100A7	DPT	CHI3L1	SOX13	HSD11B1	HLX	EPHX1	ARV1	DPY30	SMYD5	PCGF1	C1QL2	ASIC4	OXTR	IL17RC	TREX1	PARP3	TBC1D1	GLRA1	FNDC9	MOCS1	LRFN2	MRPL2	ZC3H12D	MRPL18	AEBP1	MYL7	TBRG4	UPP1	BCL7B	BRI3	CLEC5A	ZNF775	PENK	PMP2	IFNE	TRIM14	AK1	PHYHD1	RXRA	NPFFR1
GTEx	GTEx_HYPO_BT50FDR0.05_UP_genes_490	genes_490	ATAD3B	NOL9	ZBTB48	TMEM201	AGTRAP	MIIP	DHRS3	SLC25A34	SZRD1	TMCO4	IFNLR1	PAQR7	UBXN11	ZDHHC18	TMEM222	FAM76A	TMEM39B	IQCC	TMEM234	FAM167B	HDAC1	TRIT1	SLFNL1	CCDC24	PTCH2	CYP4Z1	GPX7	ECHDC2	ACOT11	MROH7	TTC4	INSL5	HFM1	CCDC18	BCAR3	SLC44A3	ATXN7L2	GSTM5	AHCYL1	C1ORF162	MOV10	NBPF10	SF3B4	ANP32E	S100A16	SLC27A3	RAB13
GTEx	GTEx_HYPO_BT50FDR0.05_DOWN_genes_1160	genes_1160	GNB1	PRKCZ	CAMTA1	UBE4B	KIF1B	TARDBP	MFN2	PRDM2	KAZN	AGMAT	SDHB	CAMK2N1	PINK1	EIF4G3	USP48	CDC42	NIPAL3	STX12	KHDRBS1	RNF19B	MAP7D1	AKIRIN1	PPT1	PPCS	MMACHC	IPP	ATPAF1	CMPK1	FAF1	RNF11	EPS15	BTF3L4	ZFYVE9	NDC1	TMEM59	MRPL37	TACSTD2	ATG4C	DNAJC6	SGIP1	SERBP1	ANKRD13C	TYW3	PIGK	AK5	USP33	TTLL7
GTEx	GTEx_HYPO_BT50FDR0.05_ALL_genes_1650	genes_1650	ATAD3B	NOL9	ZBTB48	TMEM201	AGTRAP	MIIP	DHRS3	SLC25A34	SZRD1	TMCO4	IFNLR1	PAQR7	UBXN11	ZDHHC18	TMEM222	FAM76A	TMEM39B	IQCC	TMEM234	FAM167B	HDAC1	TRIT1	SLFNL1	CCDC24	PTCH2	CYP4Z1	GPX7	ECHDC2	ACOT11	MROH7	TTC4	INSL5	HFM1	CCDC18	BCAR3	SLC44A3	ATXN7L2	GSTM5	AHCYL1	C1ORF162	MOV10	NBPF10	SF3B4	ANP32E	S100A16	SLC27A3	RAB13
GTEx	GTEx_NC_BT50FDR0.05_UP_genes_5	genes_5	HMCES	FBXO16	MT1G	MT1H	SBSN
GTEx	GTEx_NC_BT50FDR0.05_DOWN_genes_4	genes_4	MAGI1	ARL6	FOCAD	RBFOX2
GTEx	GTEx_NC_BT50FDR0.05_ALL_genes_9	genes_9	HMCES	FBXO16	MT1G	MT1H	SBSN	MAGI1	ARL6	FOCAD	RBFOX2
GTEx	GTEx_PUTM_BT50FDR0.05_UP_genes_13	genes_13	VWA7	AQP1	AEBP1	NUB1	ANGPT1	NAT10	TSPAN8	NPC2	GFAP	PIEZO2	ACP5	MAOB	EDA2R
GTEx	GTEx_PUTM_BT50FDR0.05_DOWN_genes_4	genes_4	DPH2	MPC2	FKBP1C	CCNE1
GTEx	GTEx_PUTM_BT50FDR0.05_ALL_genes_17	genes_17	VWA7	AQP1	AEBP1	NUB1	ANGPT1	NAT10	TSPAN8	NPC2	GFAP	PIEZO2	ACP5	MAOB	EDA2R	DPH2	MPC2	FKBP1C	CCNE1
GTEx	GTEx_HIPP_BT50FDR0.05_UP_genes_705	genes_705	SAMD11	TMEM88B	VWA1	RER1	TP73	PDPN	NECAP2	CROCC	IFNLR1	RCAN3	SRRM1	PIGV	PHACTR4	TXLNA	TSSK3	AK2	SFPQ	THRAP3	EVA1B	DNALI1	ZMPSTE24	ZMYND12	MUTYH	CC2D1B	OMA1	CYP2J2	NFIA	FPGT	TTLL7	ZNHIT6	CLCA4	PKN2	ZNF326	PTBP2	DPYD	SASS6	TRMT13	PRPF38B	STXBP3	CHI3L2	NBPF10	C1ORF56	GABPB2	CHTOP	CREB3L4	RAB13	DCST2
GTEx	GTEx_HIPP_BT50FDR0.05_DOWN_genes_698	genes_698	DVL1	TMEM240	GNB1	PRKCZ	KCNAB2	CHD5	CTNNBIP1	FBXO44	MRTO4	CAMK2N1	FAM43B	EPHA8	LYPLA2	EXTL1	TRNP1	ZCCHC17	DLGAP3	C1ORF216	HPCAL4	SMAP2	ZFP69B	SCMH1	EBNA1BP2	ST3GAL3	B4GALT2	ERI3	MAST2	RNF11	MRPL37	DAB1	SGIP1	IL12RB2	LRRC7	NEGR1	GPR88	HENMT1	AMPD2	CELF3	CHRNB2	FAM189B	MEF2D	PEX19	TOMM40L	FAM78B	MAEL	MPC2	DCAF6
GTEx	GTEx_HIPP_BT50FDR0.05_ALL_genes_1403	genes_1403	SAMD11	TMEM88B	VWA1	RER1	TP73	PDPN	NECAP2	CROCC	IFNLR1	RCAN3	SRRM1	PIGV	PHACTR4	TXLNA	TSSK3	AK2	SFPQ	THRAP3	EVA1B	DNALI1	ZMPSTE24	ZMYND12	MUTYH	CC2D1B	OMA1	CYP2J2	NFIA	FPGT	TTLL7	ZNHIT6	CLCA4	PKN2	ZNF326	PTBP2	DPYD	SASS6	TRMT13	PRPF38B	STXBP3	CHI3L2	NBPF10	C1ORF56	GABPB2	CHTOP	CREB3L4	RAB13	DCST2
GTEx	GTEx_CRBL_BT50FDR0.05_UP_genes_162	genes_162	TMEM52	RNF207	PIK3CD	TMEM54	CYP2J2	CTH	PIFO	GABPB2	RORC	NPL	CHI3L1	SOX13	HSD11B1	CAMKMT	SIX3	ANKRD53	SMYD5	TLX2	C1QL2	IMP4	ASIC4	C2ORF72	RAMP1	ING5	IL17RE	IL17RC	WNT7A	TTC21A	TMIE	PARP3	EPHA6	KLF15	CP	FGFR3	TBC1D1	DDIT4L	MAB21L2	C5ORF38	MEF2C	PCSK1	GFRA3	FNDC9	TENM2	DTNBP1	ACOT13	MDC1	PHF1
GTEx	GTEx_CRBL_BT50FDR0.05_DOWN_genes_178	genes_178	PLCH2	CTNNBIP1	DHDDS	RPS6KA1	IPO13	NEGR1	RAP1A	LAMC1	ARPC5	RGL1	HADHA	SLC30A6	TET3	REEP1	SESTD1	TMEFF2	ADAM23	TRIP12	ATG16L1	ANKRD28	ARPP21	ITGA9	CTDSPL	ZDHHC3	DOCK3	PCBP4	GXYLT2	ZIC4	RNF13	TBL1XR1	AP2M1	KCNIP4	SEPSECS	SEL1L3	RFC1	CCNG2	FRAS1	HNRNPDL	SNCA	RAP1GDS1	NDST3	SETD7	ETFDH	TLL1	WWC2	TTC37	PAM
GTEx	GTEx_CRBL_BT50FDR0.05_ALL_genes_340	genes_340	TMEM52	RNF207	PIK3CD	TMEM54	CYP2J2	CTH	PIFO	GABPB2	RORC	NPL	CHI3L1	SOX13	HSD11B1	CAMKMT	SIX3	ANKRD53	SMYD5	TLX2	C1QL2	IMP4	ASIC4	C2ORF72	RAMP1	ING5	IL17RE	IL17RC	WNT7A	TTC21A	TMIE	PARP3	EPHA6	KLF15	CP	FGFR3	TBC1D1	DDIT4L	MAB21L2	C5ORF38	MEF2C	PCSK1	GFRA3	FNDC9	TENM2	DTNBP1	ACOT13	MDC1	PHF1
GTEx	GTEx_BA9_DLPFC_BT50FDR0.05_UP_genes_5	genes_5	ROS1	NPIPA5	RHBDL3	FOXJ1	MICAL3
GTEx	GTEx_BA9_DLPFC_BT50FDR0.05_DOWN_genes_7	genes_7	TRAF5	FRAS1	C8ORF34	MARVELD1	SOCS2	SMTNL2	RNF152
GTEx	GTEx_BA9_DLPFC_BT50FDR0.05_ALL_genes_12	genes_12	ROS1	NPIPA5	RHBDL3	FOXJ1	MICAL3	TRAF5	FRAS1	C8ORF34	MARVELD1	SOCS2	SMTNL2	RNF152
GTEx	GTEx_CTX_BT50FDR0.05_UP_genes_30	genes_30	TMEM69	CC2D1B	SASS6	FBXO48	TLX2	NDUFAF3	GMPR	RPP21	SORBS3	DSCC1	APLNR	MACROD1	TRMT112	ASCL1	EMC9	SPG21	UBE2I	KCTD13	GFAP	FOXJ1	FN3K	PAFAH1B3	MYH7B	SCAND1	THAP7	BAIAP2L2	MAOB	EDA2R	MED12	TCEAL1
GTEx	GTEx_CTX_BT50FDR0.05_DOWN_genes_48	genes_48	ALPL	HCRTR1	B4GALT2	CYB561D1	BRINP3	KIF21B	TTL	POC1A	ZNF518B	BEND4	GALNTL6	ERGIC1	TSPAN17	ZNF346	AGPAT1	SCUBE3	LANCL2	XKR4	FBXO10	ST6GALNAC6	OLFM1	GPR26	PPP2R2D	SPRN	RNF121	KCNA6	RACGAP1	SVOP	WSB2	TMEM132D	TRPC4	AREL1	PARP6	SCAMP5	SYT17	CBLN1	PIGS	NLE1	RNF165	TMEM38A	GRIK5	ZNF229	ADRA1D	KIF3B	ASPHD2	NPTXR	SCUBE1
GTEx	GTEx_CTX_BT50FDR0.05_ALL_genes_78	genes_78	TMEM69	CC2D1B	SASS6	FBXO48	TLX2	NDUFAF3	GMPR	RPP21	SORBS3	DSCC1	APLNR	MACROD1	TRMT112	ASCL1	EMC9	SPG21	UBE2I	KCTD13	GFAP	FOXJ1	FN3K	PAFAH1B3	MYH7B	SCAND1	THAP7	BAIAP2L2	MAOB	EDA2R	MED12	TCEAL1	ALPL	HCRTR1	B4GALT2	CYB561D1	BRINP3	KIF21B	TTL	POC1A	ZNF518B	BEND4	GALNTL6	ERGIC1	TSPAN17	ZNF346	AGPAT1	SCUBE3	LANCL2
UK	UK_CRBL_UP_genes_87	genes_87	ZNF208	MCCC1	LRFN2	DIP2C	DDX24	NISCH	INCENP	ACBD4	PROCR	OR51S1	FASN	MYPN	NT5DC2	MRPS15	TPD52	TRIM66	FLT1	GLIPR1	KRR1	UNC13B	RXRA	TOM1L1	CA9	WDR36	NR3C2	SCGN	RORC	MAP3K4	DCHS2	P4HA2	ACACA	SLC6A17	NTS	CSTF1	IDI1	SPOCK1	XKR3	EPHA6	OR5K2	OR5K1	HSD11B1	ATCAY	USP27X	G6PD	RAD50	HPCA	GNPDA1
UK	UK_CRBL_DOWN_genes_69	genes_69	KIF3B	POU5F2	LANCL2	EPB41L1	PHACTR1	LRRC8B	RNF152	RERG	EPS8	PRSS3	PRSS2	HIP1	DBNDD2	SYS1	SYS1-DBNDD2	FARP1	KCNT1	WSB2	TMTC2	LRRC1	AP1S2	SNCAIP	EVC	CRMP1	WFDC1	LGR4	PCYT1B	E2F1	SCYL2	C17ORF100	SYT9	ABTB2	MMADHC	FAM171A2	ZFAND5	KLF8	CSNK1A1	TMEM170A	C12ORF75	SMAD1	NEDD4	C7ORF31	RASSF2	ORAI2	FAT1	PDE3A	SEMA6D
UK	UK_CRBL_ALL_genes_156	genes_156	ZNF208	MCCC1	LRFN2	DIP2C	DDX24	NISCH	INCENP	ACBD4	PROCR	OR51S1	FASN	MYPN	NT5DC2	MRPS15	TPD52	TRIM66	FLT1	GLIPR1	KRR1	UNC13B	RXRA	TOM1L1	CA9	WDR36	NR3C2	SCGN	RORC	MAP3K4	DCHS2	P4HA2	ACACA	SLC6A17	NTS	CSTF1	IDI1	SPOCK1	XKR3	EPHA6	OR5K2	OR5K1	HSD11B1	ATCAY	USP27X	G6PD	RAD50	HPCA	GNPDA1
UK	UK_FCTX_UP_genes_42	genes_42	NCKIPSD	PRDM5	RHCG	CERKL	ITGA4	LHFPL1	STAT4	CLGN	INPP4B	MX1	UBXN10	BEND7	ITPKB	ERI1	CALY	CROT	ANXA4	ANKRD42	IQGAP3	LPL	ISCU	ITGB4	PTK2B	CDON	EEF2K	PDE4D	SH3RF2	APOOL	CRHR2	OGDHL	CLU	SYN3	ROS1	SPATA18	NEK9	CAPS2	RHBDL3	HEY2	CLIP4	OLFM4	PYGB	ADPRHL1
UK	UK_FCTX_DOWN_genes_103	genes_103	MS4A5	HES3	LY86	ELL2	GNPTAB	REEP3	GLT8D2	UST	PLD4	SLC2A5	ULK2	NETO2	TMEM119	SELPLG	LZIC	CYTH4	GRIN2B	DUSP7	GIMAP8	CDKL5	GRIK3	NTNG2	AGPS	HIP1	DNAJB5	NAV3	NAV2	CAMK4	WSB2	FAM102B	RASGRP1	RCAN3	EXPH5	PLCB2	CAMKK2	ARHGAP20	GNG4	PTP4A1	BID	SLC30A4	RIMS1	IRF8	AZIN1	HPCA	TUBA1A	TUBA1B	NCOA6
UK	UK_FCTX_ALL_genes_145	genes_145	NCKIPSD	PRDM5	RHCG	CERKL	ITGA4	LHFPL1	STAT4	CLGN	INPP4B	MX1	UBXN10	BEND7	ITPKB	ERI1	CALY	CROT	ANXA4	ANKRD42	IQGAP3	LPL	ISCU	ITGB4	PTK2B	CDON	EEF2K	PDE4D	SH3RF2	APOOL	CRHR2	OGDHL	CLU	SYN3	ROS1	SPATA18	NEK9	CAPS2	RHBDL3	HEY2	CLIP4	OLFM4	PYGB	ADPRHL1	MS4A5	HES3	LY86	ELL2	GNPTAB
UK	UK_HIPP_UP_genes_431	genes_431	MS4A4A	WASF2	MS4A7	MS4A14	SMARCC1	EWSR1	MAP4	TEKT3	BMP2K	IFI44L	C4A	C4B	SEC11A	KIF6	ADORA3	HLA-DRA	ZFYVE16	C3AR1	CKMT2	TREM2	GAB2	MTBP	BEST1	VAMP3	RNASE6	A2M	NOSTRIN	PTPN22	CHD1	C5	GK5	H6PD	STOM	DENND4C	CLEC7A	PTP4A2	PYCARD	PEX3	CLCA4	RBP7	SOAT1	DYNC2LI1	LHFPL1	SRGN	CEP350	CD58	NPL
UK	UK_HIPP_DOWN_genes_324	genes_324	BTBD1	GNAO1	CD164L2	MLF2	VPS25	PSME3	MAL2	SLC9A6	PAK1	CX3CL1	CDIPT	NDUFC2	CISD1	SPRYD4	APEX1	DOC2A	INO80E	TIMM50	CBX4	ITIH3	VTA1	NTRK3	GNG3	BSCL2	DCTPP1	GNPTAB	NEK2	C6ORF132	RAB14	EIF5	C19ORF12	ICMT	KIF5A	SLC25A22	MARK2	CRMP1	EPHB6	RBM18	DCX	TNFRSF8	HS2ST1	MST1R	STARD7	STRBP	RNF19B	CDK5	HYAL3
UK	UK_HIPP_ALL_genes_755	genes_755	MS4A4A	WASF2	MS4A7	MS4A14	SMARCC1	EWSR1	MAP4	TEKT3	BMP2K	IFI44L	C4A	C4B	SEC11A	KIF6	ADORA3	HLA-DRA	ZFYVE16	C3AR1	CKMT2	TREM2	GAB2	MTBP	BEST1	VAMP3	RNASE6	A2M	NOSTRIN	PTPN22	CHD1	C5	GK5	H6PD	STOM	DENND4C	CLEC7A	PTP4A2	PYCARD	PEX3	CLCA4	RBP7	SOAT1	DYNC2LI1	LHFPL1	SRGN	CEP350	CD58	NPL
UK	UK_OCTX_UP_genes_23	genes_23	PRC1	BAG5	STAT4	INPP4B	PIP4K2B	PSMC5	PUS7L	MAP7D2	ENO2	CDT1	CAMK1D	OSCAR	PNMA2	GTDC1	CDC37	HABP4	CDC14B	ROS1	VPS53	GPRASP1	UBE2V2	ABCA5	ENTPD6
UK	UK_OCTX_DOWN_genes_21	genes_21	ZNF793	ZNF518B	SST	GRIK3	IGSF21	MAGI1	EXPH5	ELFN1	GRIK1	PNOC	SKP2	HMBOX1	C8ORF34	PRAF2	WDR45	SOBP	SYNPO	POLB	XKR4	SGIP1	MTPN
UK	UK_OCTX_ALL_genes_44	genes_44	PRC1	BAG5	STAT4	INPP4B	PIP4K2B	PSMC5	PUS7L	MAP7D2	ENO2	CDT1	CAMK1D	OSCAR	PNMA2	GTDC1	CDC37	HABP4	CDC14B	ROS1	VPS53	GPRASP1	UBE2V2	ABCA5	ENTPD6	ZNF793	ZNF518B	SST	GRIK3	IGSF21	MAGI1	EXPH5	ELFN1	GRIK1	PNOC	SKP2	HMBOX1	C8ORF34	PRAF2	WDR45	SOBP	SYNPO	POLB	XKR4	SGIP1	MTPN
UK	UK_PUTM_UP_genes_22	genes_22	MS4A4A	MT1F	MT1H	C4A	C4B	KIAA0895L	CCL24	MT1G	ALPK1	ITGB4	ZNF83	BIRC3	SLC9A7	MS4A6A	MS4A4E	NUPR1	AQP1	INMT	VSIG4	FCER1A	EHF	MCTP2
UK	UK_PUTM_DOWN_genes_30	genes_30	IGF2BP2	GRID1	DCX	RGMB	KCNMB2	ZFHX2	OLFM1	FRMD4A	MAGI1	CAMSAP1	PTDSS2	GFOD2	PLD5	SMPD1	VGF	WNT7B	SYT3	NLGN3	BTBD2	PTPRS	KCNQ3	HS3ST4	HMBS	ANKRD13B	BCHE	ADCY1	TCTEX1D1	FXYD7	MYO16	DPYSL4
UK	UK_PUTM_ALL_genes_52	genes_52	MS4A4A	MT1F	MT1H	C4A	C4B	KIAA0895L	CCL24	MT1G	ALPK1	ITGB4	ZNF83	BIRC3	SLC9A7	MS4A6A	MS4A4E	NUPR1	AQP1	INMT	VSIG4	FCER1A	EHF	MCTP2	IGF2BP2	GRID1	DCX	RGMB	KCNMB2	ZFHX2	OLFM1	FRMD4A	MAGI1	CAMSAP1	PTDSS2	GFOD2	PLD5	SMPD1	VGF	WNT7B	SYT3	NLGN3	BTBD2	PTPRS	KCNQ3	HS3ST4	HMBS	ANKRD13B	BCHE
UK	UK_TCTX_UP_genes_91	genes_91	EYA3	OVGP1	MCF2L2	TOM1L2	RHCG	CRYGS	CAST	CXORF56	STAT4	QDPR	KDSR	UBXN10	SEC16A	SNRPN	ZNF622	TRDMT1	SKP1	CD52	STAC2	TTC39A	CACNG8	RPA1	ANXA4	PFKP	STAMBPL1	FAS	TTC39C	ANKRD42	HSD11B1	HHAT	TMPO	ZNF547	LPL	LRRC9	NAALAD2	MPHOSPH8	PBRM1	MYO5C	SH2D1B	CYB5D1	PPAN	RPGR	PTK2B	CCPG1	MNS1	FSHR	MAOB
UK	UK_TCTX_DOWN_genes_419	genes_419	MLF2	TSPAN17	TBXAS1	KCNA3	NDST4	LPCAT3	NSD1	MRPS17	ZNF713	CPNE2	CX3CL1	CENPV	TMEM200C	SYNGAP1	ZBTB9	DHRS9	ADARB2	DCTPP1	GNPTAB	PRKCD	FMNL1	IGF1	MEX3C	FLRT1	SCUBE3	PPP2R2C	DLGAP4	WDR1	KCNH2	UST	TRIM62	ZNF518B	PLD4	BRPF3	TRIB1	DLG2	SST	TCF4	ULK2	NETO2	FGD2	GRPR	MAGEB17	RGS10	TLR7	SELPLG	TMSB4X
UK	UK_TCTX_ALL_genes_510	genes_510	EYA3	OVGP1	MCF2L2	TOM1L2	RHCG	CRYGS	CAST	CXORF56	STAT4	QDPR	KDSR	UBXN10	SEC16A	SNRPN	ZNF622	TRDMT1	SKP1	CD52	STAC2	TTC39A	CACNG8	RPA1	ANXA4	PFKP	STAMBPL1	FAS	TTC39C	ANKRD42	HSD11B1	HHAT	TMPO	ZNF547	LPL	LRRC9	NAALAD2	MPHOSPH8	PBRM1	MYO5C	SH2D1B	CYB5D1	PPAN	RPGR	PTK2B	CCPG1	MNS1	FSHR	MAOB
UK	UK_THAL_UP_genes_5	genes_5	C4A	C4B	TNS1	ITGB4	PLEC
UK	UK_THAL_DOWN_genes_4	genes_4	INTS6	SPRED1	SKAP1	CRABP1
UK	UK_THAL_ALL_genes_9	genes_9	C4A	C4B	TNS1	ITGB4	PLEC	INTS6	SPRED1	SKAP1	CRABP1
UK	UK_WHMT_UP_genes_204	genes_204	MYOM1	FBLN5	GYG2	MORC4	CCDC113	PRSS54	ZFP2	TBC1D16	BBS5	C5	DET1	DENND4C	LTBP4	UBE3A	SYCP2L	FMR1	B9D1	BCL2L2	TMEM232	ITSN1	NFE2L1	RASSF3	RRP8	IFT74	SEC62	AHNAK2	ZNF185	APOBEC3F	RSPH3	QDPR	ADAMTS17	NFX1	RPGRIP1L	PTCHD1	ANXA2	UNC13B	MIPOL1	GTF2H5	PTPRM	ANP32E	PNN	PHYH	PGR	SURF6	WDR60	SLC7A5	RALBP1
UK	UK_WHMT_DOWN_genes_169	genes_169	ATP11A	WASF2	DRAM2	LAMP1	TRIM16L	TRIM16	DCUN1D1	ELL2	RASGRF2	TNIP3	DHRS9	NPTX1	LIPH	SLC9A9	ST13	ACTG1	INF2	REEP3	SQLE	DLG2	FOXN2	LIPA	JPH1	MTMR10	ZDHHC9	ECH1	SYNPR	AGPS	ELOVL5	MYO1D	AMFR	TMEM181	HIVEP3	PCGF3	MITF	TESK2	ITGAV	SLC6A9	VCP	ATP11B	UGT8	YEATS2	GNAI1	DIP2A	GRM3	PDGFA	CNTN2
UK	UK_WHMT_ALL_genes_373	genes_373	MYOM1	FBLN5	GYG2	MORC4	CCDC113	PRSS54	ZFP2	TBC1D16	BBS5	C5	DET1	DENND4C	LTBP4	UBE3A	SYCP2L	FMR1	B9D1	BCL2L2	TMEM232	ITSN1	NFE2L1	RASSF3	RRP8	IFT74	SEC62	AHNAK2	ZNF185	APOBEC3F	RSPH3	QDPR	ADAMTS17	NFX1	RPGRIP1L	PTCHD1	ANXA2	UNC13B	MIPOL1	GTF2H5	PTPRM	ANP32E	PNN	PHYH	PGR	SURF6	WDR60	SLC7A5	RALBP1
[truncated: 206 more columns]

## Sheet: S1.2.AD_MS_AMPAD_Ref_Lists
Supplementary Table 1.2. AD signatures from publication gene list sets.
Sets	Gene List	N of genes
Others	Annese2018_HIPP_log2FC1_FDR0.05_UP_genes_742	genes_742	TESPA1	HLA-DRB5	ROS1	ANKRD22	RGS1	HAMP	HLA-DRB1	KRT17	SELE	FPR1	GPR78	HLA-DQA1	RNASE2	ALOX15B	SLCO4A1	HLA-DRA	CXCL1	HLA-A	PCK1	TNFSF14	VSIG4	SIGLEC7	SIGLEC5	APOL4	MT1H	BCL2A1	C7ORF61	CD163	SIGLEC9	SLC11A1	MEP1A	GABRR2	SECTM1	HSPA6	CASP5	SERPINA5	MKI67	C9ORF153	SCIN	PLAC8	MARCO	HSD17B1	GPR65	C1QB	CYP26A1	SERPINA1	LRG1
Others	Annese2018_HIPP_log2FC1_FDR0.05_DOWN_genes_1183	genes_1183	CYCS	PRKAA2	NCAN	UBE2N	KLHDC3	EHD3	SLC30A9	GPCPD1	PRICKLE2	SCN2B	PITPNA	WDR7	AREL1	FARSA	YPEL5	WDR17	SMAP2	DDX41	ATP13A2	SHISA7	DDX24	SDHA	LRRN2	COX8A	BASP1	DYRK2	PSMC3	VAMP2	ATP6AP1	TSPYL2	P4HTM	SCAMP5	ZDBF2	PRDX3	COX6B1	TMEM9	HIGD1A	NDUFS1	SSTR2	GPRIN1	COX5B	DDX1	NEDD8	PGAP1	CSRNP3	PIN1	CACNG4
Others	Annese2018_HIPP_log2FC1_FDR0.05_ALL_genes_1925	genes_1925	TESPA1	HLA-DRB5	ROS1	ANKRD22	RGS1	HAMP	HLA-DRB1	KRT17	SELE	FPR1	GPR78	HLA-DQA1	RNASE2	ALOX15B	SLCO4A1	HLA-DRA	CXCL1	HLA-A	PCK1	TNFSF14	VSIG4	SIGLEC7	SIGLEC5	APOL4	MT1H	BCL2A1	C7ORF61	CD163	SIGLEC9	SLC11A1	MEP1A	GABRR2	SECTM1	HSPA6	CASP5	SERPINA5	MKI67	C9ORF153	SCIN	PLAC8	MARCO	HSD17B1	GPR65	C1QB	CYP26A1	SERPINA1	LRG1
Others	Rooij2019_HIPP_DES0.1_UP_genes_1045	genes_1045	FAM167B	IL7R	GNRH1	SERPINA5	ITGA10	C21ORF62	TNFRSF10D	HSPA6	GMNC	FOS	PLA1A	ECM2	TNFSF14	FOXJ1	ANGPT2	GABRR2	MTRNR2L1	SLC23A3	SLCO4A1	SLC5A3	RASSF3	F5	SLC38A2	BACE2	BCL6B	ADAM33	GALNT3	ISYNA1	AKR1C2	CCDC81	TRIP10	CXCR4	RBPMS	TGM1	DUSP1	TEAD4	ZBED6	MMP8	CLK1	S100A4	GEM	CLDN15	GBP2	SEMA3F	SAMD4A	RCC1	CLEC2B
Others	Rooij2019_HIPP_DES0.1_DOWN_genes_1622	genes_1622	ATOH7	SST	CA12	GAD2	CHGB	MEPE	TAC1	BDNF	PCSK1	OLFM3	CRYM	TPH2	TMEM155	WIF1	GAD1	VGF	SNAP25	SLC32A1	OPRK1	CDH9	RAB3C	SYT13	SYT4	PRMT8	LAMP5	CRH	NEUROD6	PCDH8	KCNV1	RAB27B	SLC4A10	PRPH2	PNOC	ANO3	HTR3A	SLC7A4	UNC5D	LPO	NELL1	CALB1	SVOP	RGS4	SCN8A	SLC30A3	KLK7	RAB3B	CNR1
Others	Rooij2019_HIPP_DES0.1_ALL_genes_2667	genes_2667	FAM167B	IL7R	GNRH1	SERPINA5	ITGA10	C21ORF62	TNFRSF10D	HSPA6	GMNC	FOS	PLA1A	ECM2	TNFSF14	FOXJ1	ANGPT2	GABRR2	MTRNR2L1	SLC23A3	SLCO4A1	SLC5A3	RASSF3	F5	SLC38A2	BACE2	BCL6B	ADAM33	GALNT3	ISYNA1	AKR1C2	CCDC81	TRIP10	CXCR4	RBPMS	TGM1	DUSP1	TEAD4	ZBED6	MMP8	CLK1	S100A4	GEM	CLDN15	GBP2	SEMA3F	SAMD4A	RCC1	CLEC2B
Others	Jager_Cognitive_decilne_FDR.BH0.05_UP_genes_1281	genes_1281	PPDPF	SDSL	ATF7IP2	ARSG	CHID1	PCYOX1L	SLC30A3	TNFRSF18	PRTN3	CROT	SVOP	SUPT7L	TMEM107	CORT	FAM160A2	PRR13	TRAPPC9	SPON2	ZBBX	AGPAT1	LIAS	PTP4A1	GPCPD1	SLC16A14	HSPB3	PRMT8	VPS25	HMGN2	NIT1	RIMS1	ALDH1A1	CCKBR	ADCYAP1	NCALD	WNT10B	IMP4	NUDT2	MRPS30	ST6GAL2	MANBAL	BRWD1	DDOST	TRAP1	TRANK1	ZSCAN18	CCDC113	RUFY2
Others	Jager_Cognitive_decilne_FDR.BH0.05_DOWN_genes_1381	genes_1381	SLC6A12	PRELP	KIF5B	SLC6A9	CIC	FOXO4	CASC3	ANKRD40	CSRP1	ADAMTS2	MXI1	FBXO2	SLC4A11	CLIP2	CARHSP1	TRIP10	NFKBIA	ARHGEF10L	MCM7	ARRDC2	PLEKHB1	TMEM184B	RAF1	SLC43A3	AK4	TMCC2	RHOQ	KTN1	PHF2	MAP4K4	FURIN	A2ML1	COL27A1	KCNJ10	HSPB2	PHF19	INPPL1	KIF1C	SASH1	ISYNA1	PAFAH1B3	NRIP2	DAB2IP	ARAP1	NWD1	ZBTB47	MTMR10
Others	Jager_Cognitive_decilne_FDR.BH0.05_ALL_genes_2662	genes_2662	PPDPF	SDSL	ATF7IP2	ARSG	CHID1	PCYOX1L	SLC30A3	TNFRSF18	PRTN3	CROT	SVOP	SUPT7L	TMEM107	CORT	FAM160A2	PRR13	TRAPPC9	SPON2	ZBBX	AGPAT1	LIAS	PTP4A1	GPCPD1	SLC16A14	HSPB3	PRMT8	VPS25	HMGN2	NIT1	RIMS1	ALDH1A1	CCKBR	ADCYAP1	NCALD	WNT10B	IMP4	NUDT2	MRPS30	ST6GAL2	MANBAL	BRWD1	DDOST	TRAP1	TRANK1	ZSCAN18	CCDC113	RUFY2
Others	Jager_PathoAD_FDR.BH0.05_UP_genes_51	genes_51	PRELP	SLC6A9	CIC	ADAMTS2	FBXO2	SLC4A11	CLIP2	ARHGEF10L	TMEM184B	COL27A1	NRIP2	ARAP1	ZBTB47	PFKP	ANLN	QDPR	RBM38	KIF1A	CPM	CBX5	ZNF853	ADAM33	HMBOX1	CDK18	ZNF592	EMP3	SGK1	DDX39A	CMTM4	PTMS	COL5A3	HEXIM1	DTX1	SLC4A2	C1QTNF5	ZNF609	PAF1	VAT1	YY1	FAM124A	SPECC1L	ADORA1	AATK	CRK	SUPT6H	DENND2A	DDAH2
Others	Jager_PathoAD_FDR.BH0.05_DOWN_genes_34	genes_34	PPDPF	CHID1	PCYOX1L	SUPT7L	TMEM107	PRR13	NIT1	MANBAL	TRAP1	ZNF334	MDK	EID2B	SLC25A26	TAF1D	PMS1	PRPF4	NDUFA7	DYNC2LI1	GSTA4	PPIH	TMEM223	ELP2	NDUFA5	MSH2	TMEM14B	WDR75	DNAJC19	PLAGL1	CSTF2	LRRC6	UQCR10	LRP2BP	JAK3	OXNAD1
Others	Jager_PathoAD_FDR.BH0.05_ALL_genes_85	genes_85	PRELP	SLC6A9	CIC	ADAMTS2	FBXO2	SLC4A11	CLIP2	ARHGEF10L	TMEM184B	COL27A1	NRIP2	ARAP1	ZBTB47	PFKP	ANLN	QDPR	RBM38	KIF1A	CPM	CBX5	ZNF853	ADAM33	HMBOX1	CDK18	ZNF592	EMP3	SGK1	DDX39A	CMTM4	PTMS	COL5A3	HEXIM1	DTX1	SLC4A2	C1QTNF5	ZNF609	PAF1	VAT1	YY1	FAM124A	SPECC1L	ADORA1	AATK	CRK	SUPT6H	DENND2A	DDAH2
Others	Jager_ClinAD_FDR.BH0.05_UP_genes_412	genes_412	SLC6A12	PRELP	KIF5B	SLC6A9	CIC	FOXO4	CASC3	ANKRD40	CSRP1	ADAMTS2	MXI1	FBXO2	SLC4A11	CLIP2	CARHSP1	TRIP10	NFKBIA	ARHGEF10L	MCM7	ARRDC2	PLEKHB1	TMEM184B	RAF1	SLC43A3	AK4	TMCC2	RHOQ	KTN1	PHF2	MAP4K4	FURIN	A2ML1	COL27A1	KCNJ10	HSPB2	PHF19	INPPL1	KIF1C	SASH1	ISYNA1	PAFAH1B3	NRIP2	DAB2IP	ARAP1	NWD1	ZBTB47	MTMR10
Others	Jager_ClinAD_FDR.BH0.05_DOWN_genes_328	genes_328	PPDPF	SDSL	ATF7IP2	ARSG	CHID1	PCYOX1L	SLC30A3	TNFRSF18	PRTN3	CROT	SVOP	SUPT7L	TMEM107	CORT	FAM160A2	PRR13	TRAPPC9	SPON2	ZBBX	AGPAT1	LIAS	PTP4A1	GPCPD1	SLC16A14	HSPB3	PRMT8	VPS25	HMGN2	NIT1	RIMS1	ALDH1A1	CCKBR	ADCYAP1	NCALD	WNT10B	IMP4	NUDT2	MRPS30	ST6GAL2	BRWD1	DDOST	TRAP1	TRANK1	ZSCAN18	CCDC113	AP3M2	NRN1
Others	Jager_ClinAD_FDR.BH0.05_ALL_genes_740	genes_740	SLC6A12	PRELP	KIF5B	SLC6A9	CIC	FOXO4	CASC3	ANKRD40	CSRP1	ADAMTS2	MXI1	FBXO2	SLC4A11	CLIP2	CARHSP1	TRIP10	NFKBIA	ARHGEF10L	MCM7	ARRDC2	PLEKHB1	TMEM184B	RAF1	SLC43A3	AK4	TMCC2	RHOQ	KTN1	PHF2	MAP4K4	FURIN	A2ML1	COL27A1	KCNJ10	HSPB2	PHF19	INPPL1	KIF1C	SASH1	ISYNA1	PAFAH1B3	NRIP2	DAB2IP	ARAP1	NWD1	ZBTB47	MTMR10
Others	Jager_B_amyloid_FDR.BH0.05_UP_genes_1060	genes_1060	SLC6A12	PRELP	KIF5B	SLC6A9	CIC	FOXO4	CASC3	ANKRD40	CSRP1	ADAMTS2	MXI1	FBXO2	SLC4A11	CLIP2	CARHSP1	TRIP10	NFKBIA	ARHGEF10L	MCM7	ARRDC2	PLEKHB1	TMEM184B	RAF1	SLC43A3	AK4	TMCC2	RHOQ	KTN1	MAP4K4	FURIN	A2ML1	COL27A1	KCNJ10	HSPB2	PHF19	INPPL1	KIF1C	SASH1	ISYNA1	DAB2IP	ARAP1	NWD1	ZBTB47	MTMR10	PREX1	PPP1CC	PFKP
Others	Jager_B_amyloid_FDR.BH0.05_DOWN_genes_960	genes_960	PPDPF	SDSL	ATF7IP2	ARSG	CHID1	PCYOX1L	SLC30A3	TNFRSF18	PRTN3	CROT	SVOP	SUPT7L	TMEM107	CORT	FAM160A2	PRR13	TRAPPC9	SPON2	ZBBX	LIAS	GPCPD1	SLC16A14	HSPB3	PRMT8	NIT1	RIMS1	CCKBR	ADCYAP1	NCALD	WNT10B	IMP4	NUDT2	MRPS30	ST6GAL2	MANBAL	BRWD1	DDOST	TRAP1	TRANK1	CCDC113	NRN1	OTUD5	ZNF334	NDUFB5	PMS2	TGFBR3L	SCFD2
Others	Jager_B_amyloid_FDR.BH0.05_ALL_genes_2020	genes_2020	SLC6A12	PRELP	KIF5B	SLC6A9	CIC	FOXO4	CASC3	ANKRD40	CSRP1	ADAMTS2	MXI1	FBXO2	SLC4A11	CLIP2	CARHSP1	TRIP10	NFKBIA	ARHGEF10L	MCM7	ARRDC2	PLEKHB1	TMEM184B	RAF1	SLC43A3	AK4	TMCC2	RHOQ	KTN1	MAP4K4	FURIN	A2ML1	COL27A1	KCNJ10	HSPB2	PHF19	INPPL1	KIF1C	SASH1	ISYNA1	DAB2IP	ARAP1	NWD1	ZBTB47	MTMR10	PREX1	PPP1CC	PFKP
Others	Jager_Tau_tangles_FDR.BH0.05_UP_genes_133	genes_133	SLC6A12	SLC6A9	CIC	FOXO4	ADAMTS2	SLC4A11	ARRDC2	TMCC2	FURIN	A2ML1	COL27A1	HSPB2	ISYNA1	PAFAH1B3	NRIP2	DAB2IP	NWD1	ZBTB47	CMTM3	GIT1	CCDC85C	CENPB	CBX5	CCDC69	ZNF853	PPP1R1A	SAMD1	ADAM33	HMBOX1	ZHX3	GAS2L1	IP6K2	PGPEP1	PHYHD1	FBL	MEPCE	STAG1	FLII	DDX39A	HSD11B2	ZMYND8	CMTM4	HIGD2A	ADORA2A	HOOK2	PTMS	STX10
Others	Jager_Tau_tangles_FDR.BH0.05_DOWN_genes_76	genes_76	PPDPF	SDSL	ARSG	CHID1	SUPT7L	TMEM107	PRR13	HMGN2	NIT1	TRAP1	ZSCAN18	MDK	ZDHHC23	IMMT	PPP2R2B	BCKDK	APBB3	TAF1D	IMMP2L	RRAGB	AP4B1	PRPF4	NUDT21	ACTG1	NAP1L5	PCSK1	SCG3	PTPRF	DCAF16	CREB3L1	ELP2	KHDRBS1	TDRKH	TSFM	IMPDH2	TRIM66	VIPAS39	DNAJC10	WDR75	CRY2	MCM6	TUBB2A	POP4	EIF2B1	HARS2	AQP11	UQCRC2
Others	Jager_Tau_tangles_FDR.BH0.05_ALL_genes_209	genes_209	SLC6A12	SLC6A9	CIC	FOXO4	ADAMTS2	SLC4A11	ARRDC2	TMCC2	FURIN	A2ML1	COL27A1	HSPB2	ISYNA1	PAFAH1B3	NRIP2	DAB2IP	NWD1	ZBTB47	CMTM3	GIT1	CCDC85C	CENPB	CBX5	CCDC69	ZNF853	PPP1R1A	SAMD1	ADAM33	HMBOX1	ZHX3	GAS2L1	IP6K2	PGPEP1	PHYHD1	FBL	MEPCE	STAG1	FLII	DDX39A	HSD11B2	ZMYND8	CMTM4	HIGD2A	ADORA2A	HOOK2	PTMS	STX10
Others	MSSM_FP_UP_genes_19	genes_19	ZDHHC22	ELK1	ADAMTS2	PEG10	NRIP2	TCEA3	HRH3	SYT6	PKP1	MRPS6	PRELP	EDA2R	KLHL34	RTP5	IGFBP5	SLC5A3	CALB2	TINCR	TUNAR
Others	MSSM_FP_DOWN_genes_28	genes_28	MEIS3	DUSP6	NOX4	ALDH1A1	ADTRP	HES4	SPON2	MYL5	COL24A1	LPL	PPEF1	PDE10A	HBB	VGF	NOXA1	BDNF	HBA2	KREMEN2	DUSP4	SLC16A6	SST	RND3	NPTX2	ZNF804B	SMAD6	TXLNB	SPRED3	WDR97
Others	MSSM_FP_ALL_genes_47	genes_47	ZDHHC22	ELK1	ADAMTS2	PEG10	NRIP2	TCEA3	HRH3	SYT6	PKP1	MRPS6	PRELP	EDA2R	KLHL34	RTP5	IGFBP5	SLC5A3	CALB2	TINCR	TUNAR	MEIS3	DUSP6	NOX4	ALDH1A1	ADTRP	HES4	SPON2	MYL5	COL24A1	LPL	PPEF1	PDE10A	HBB	VGF	NOXA1	BDNF	HBA2	KREMEN2	DUSP4	SLC16A6	SST	RND3	NPTX2	ZNF804B	SMAD6	TXLNB	SPRED3	WDR97
Others	MSSM_IFG_UP_genes_24	genes_24	SPN	OLR1	PTAFR	SELPLG	MMP2	CDK2AP1	SLC7A7	A2ML1	APLN	POU3F2	NWD1	PLEKHB1	SLC6A12	COL27A1	HOMER3	PSD2	FOXJ1	HPSE	SLC15A3	CD84	NES	ADAMTS2	KLHL6	SYTL3
Others	MSSM_IFG_DOWN_genes_37	genes_37	MEIS3	PPEF1	ADTRP	OTOGL	ADAMTSL1	GALR1	ADCYAP1	DUSP6	SPON2	BDNF	NPY2R	IL12RB2	WNT10B	C2CD4C	SST	SLIT1	LRRC53	IQGAP3	CYP26B1	ERFE	ZNF215	COL24A1	MLIP	SPRED3	VGF	IL1RL2	SH2D5	RNF165	RND3	NPTXR	SCN5A	CPNE4	NPTX2	TCERG1L	CCBE1	ZDHHC23	TRABD2A
Others	MSSM_IFG_ALL_genes_61	genes_61	SPN	OLR1	PTAFR	SELPLG	MMP2	CDK2AP1	SLC7A7	A2ML1	APLN	POU3F2	NWD1	PLEKHB1	SLC6A12	COL27A1	HOMER3	PSD2	FOXJ1	HPSE	SLC15A3	CD84	NES	ADAMTS2	KLHL6	SYTL3	MEIS3	PPEF1	ADTRP	OTOGL	ADAMTSL1	GALR1	ADCYAP1	DUSP6	SPON2	BDNF	NPY2R	IL12RB2	WNT10B	C2CD4C	SST	SLIT1	LRRC53	IQGAP3	CYP26B1	ERFE	ZNF215	COL24A1	MLIP
Others	MSSM_PHG_UP_genes_868	genes_868	NPNT	TRIM56	HMBOX1	ITPKB	NEBL	TBL1X	ARHGEF6	CLU	TGFBR3	LTBP3	IFIH1	ENAH	NWD1	SYNE2	FAM107A	CGNL1	C21ORF62	YAP1	GPRC5B	AEBP1	CRTAP	HSPB8	ZFP36L1	PLEKHA7	ABLIM1	ANTXR2	RASSF8	CYP20A1	CDKN2B	COLEC12	PLCE1	WDR49	SYDE1	FAM111A	AHNAK	GOLIM4	HVCN1	ARHGEF40	ANGPT1	CTDSP2	RFX2	DPYSL3	ZNF395	PLXDC2	TJP2	ZC3H12C	CRB2
Others	MSSM_PHG_DOWN_genes_523	genes_523	TRO	MLIP	VWA5B2	RPH3A	COL12A1	SORCS1	ADTRP	OTOGL	SYTL2	KRT17	C3ORF80	HSPB3	OTUB1	EML6	PPEF1	DDX25	KCNT2	CAMK1G	ETV1	BMPER	RXFP1	SLC44A5	FBXW7	KCNQ3	MAPK9	RAPGEF4	STX1A	KCNF1	ATP6V1G2	ADAM11	SCAI	RGS4	NCR3LG1	UNC79	DGKI	OLFM3	PDE10A	NIPAL2	DRP2	SYT12	BEX2	ZNF215	CAP2	NAP1L5	PCSK1	SLC22A24	BCL11A
Others	MSSM_PHG_ALL_genes_1391	genes_1391	NPNT	TRIM56	HMBOX1	ITPKB	NEBL	TBL1X	ARHGEF6	CLU	TGFBR3	LTBP3	IFIH1	ENAH	NWD1	SYNE2	FAM107A	CGNL1	C21ORF62	YAP1	GPRC5B	AEBP1	CRTAP	HSPB8	ZFP36L1	PLEKHA7	ABLIM1	ANTXR2	RASSF8	CYP20A1	CDKN2B	COLEC12	PLCE1	WDR49	SYDE1	FAM111A	AHNAK	GOLIM4	HVCN1	ARHGEF40	ANGPT1	CTDSP2	RFX2	DPYSL3	ZNF395	PLXDC2	TJP2	ZC3H12C	CRB2
Others	MSSM_STG_UP_genes_142	genes_142	PLXDC2	GFAP	EVI2B	PRELP	SYTL3	PTAFR	SIRPB2	SLC15A3	CEBPA	IFIH1	ITGAL	TPD52L1	ADORA3	FLI1	GIMAP4	CTSZ	LYL1	TRIM22	TCEA3	CAPG	NWD1	ADGRG6	CD86	PALLD	TREM2	SAMD9L	MMRN1	GIMAP7	DPYSL3	FXYD5	ZNF580	SLC19A3	ITGAX	OLR1	CGNL1	LAPTM5	TP53I3	A2M	GIMAP6	SLFN12	NEDD4	AHNAK	CYP39A1	RNF135	IQGAP1	RANBP3L	PPIC
Others	MSSM_STG_DOWN_genes_100	genes_100	VGF	FAM131A	C2ORF16	SYT12	EID2B	ADCYAP1	TTC39B	CDKN2D	KCNF1	PDE10A	GALR1	PCSK1	TAC1	SH2D5	HR	CLEC2L	KIF17	RPH3A	DHRS11	NXPH3	SST	SPEF1	ZWILCH	ACSL6	RAB37	GAD1	ETV1	BEX2	SLC44A5	NAP1L5	STRBP	RASGRF1	PPEF1	NREP	VWA5B2	FBLN7	SLC6A17	HSPB3	DIRAS1	OTOGL	NRN1	SVOP	CDH3	GPRASP2	BEX5	RNF165	GRIN2A
Others	MSSM_STG_ALL_genes_242	genes_242	PLXDC2	GFAP	EVI2B	PRELP	SYTL3	PTAFR	SIRPB2	SLC15A3	CEBPA	IFIH1	ITGAL	TPD52L1	ADORA3	FLI1	GIMAP4	CTSZ	LYL1	TRIM22	TCEA3	CAPG	NWD1	ADGRG6	CD86	PALLD	TREM2	SAMD9L	MMRN1	GIMAP7	DPYSL3	FXYD5	ZNF580	SLC19A3	ITGAX	OLR1	CGNL1	LAPTM5	TP53I3	A2M	GIMAP6	SLFN12	NEDD4	AHNAK	CYP39A1	RNF135	IQGAP1	RANBP3L	PPIC
Others	Mayo_CRBL_UP_genes_901	genes_901	ATRX	AKAP12	PPP1R12A	GOLGB1	SNX2	TCF20	MID2	ZBTB33	NAA35	PPM1A	ZDBF2	PRPF18	RANBP6	ZNF845	APC	TRIM23	ORAI2	RANBP2	GOLGA4	VTI1A	PIK3CA	CERS6	CLPB	MKLN1	HSPA8	IMPDH1	CRNKL1	SERINC1	LSM8	PCDH18	ZRANB1	ZNF721	ZBTB38	ZFYVE9	PFKP	MRPL33	RASA1	SUCLA2	SACS	NFAT5	NRIP1	ZNF12	MED1	RRAGD	TMCC1	STAG1	TCP11L1
Others	Mayo_CRBL_DOWN_genes_699	genes_699	PIAS2	LRRFIP2	MPV17	ZMYM6	DENND6A	TCERG1	GPHN	PCYT2	TOM1L2	CCNB1IP1	AMY2B	AIG1	MED4	KDM4C	SLC38A6	DPY19L2	NUP54	ZNF706	TTC17	POLR3G	DHX35	NSMAF	KIAA0895L	TPK1	RAPGEF6	CATSPERG	CEBPZOS	ANAPC7	TDG	PGAP2	LETMD1	CCDC84	KCNH3	OSBPL9	SEMA4A	IFT43	OXA1L	NOVA1	PAAF1	TMEM14B	SHISA7	S100B	LUC7L2	STRADB	D2HGDH	DHRS12	PDE7A
Others	Mayo_CRBL_ALL_genes_1600	genes_1600	ATRX	AKAP12	PPP1R12A	GOLGB1	SNX2	TCF20	MID2	ZBTB33	NAA35	PPM1A	ZDBF2	PRPF18	RANBP6	ZNF845	APC	TRIM23	ORAI2	RANBP2	GOLGA4	VTI1A	PIK3CA	CERS6	CLPB	MKLN1	HSPA8	IMPDH1	CRNKL1	SERINC1	LSM8	PCDH18	ZRANB1	ZNF721	ZBTB38	ZFYVE9	PFKP	MRPL33	RASA1	SUCLA2	SACS	NFAT5	NRIP1	ZNF12	MED1	RRAGD	TMCC1	STAG1	TCP11L1
Others	Mayo_CRBL_Source_UP_genes_1231	genes_1231	SNX2	APC	GOLGB1	PPP1R12A	ATRX	RANBP6	MKLN1	ICE1	ZBTB33	AKAP12	SMARCA1	PIK3CA	MID2	GOLGA4	RECQL	ZNF845	ZBTB38	TCF20	SEC24C	PCDH18	RANBP2	ZBTB16	CLPB	PPM1A	DDX3X	NAA35	SACS	MED1	CEBPZ	ZNF92	GCN1	AASDH	HSPA8	ZNF12	SERINC1	CRNKL1	RASA1	MRPL33	SRGN	WDR6	ZNF107	ZRANB1	STAG1	SAP30L	GALNT2	ZBED6	SUCLA2
Others	Mayo_CRBL_Source_DOWN_genes_1051	genes_1051	PIAS2	MPV17	ZMYM6	CCNB1IP1	LRRFIP2	ZNF706	GPHN	PCYT2	NOVA1	AIG1	ZNF512	TCERG1	KCNH3	KDM4C	CEBPZOS	DENND6A	TPK1	ABHD10	UBAP2	LETMD1	UBE2E3	ST3GAL3	KATNAL1	MED4	ATF7IP2	DHX35	POLR3G	TMEM163	ELP2	TDG	TMEM14B	ANAPC7	PAAF1	SLC38A6	ABHD12	TOM1L2	AMY2B	HNRNPD	NUCB1	C4ORF33	CCHCR1	CPEB1	GRK4	RBM24	KIAA0895L	HNRNPUL2	TPD52
Others	Mayo_CRBL_Source_ALL_genes_2282	genes_2282	SNX2	APC	GOLGB1	PPP1R12A	ATRX	RANBP6	MKLN1	ICE1	ZBTB33	AKAP12	SMARCA1	PIK3CA	MID2	GOLGA4	RECQL	ZNF845	ZBTB38	TCF20	SEC24C	PCDH18	RANBP2	ZBTB16	CLPB	PPM1A	DDX3X	NAA35	SACS	MED1	CEBPZ	ZNF92	GCN1	AASDH	HSPA8	ZNF12	SERINC1	CRNKL1	RASA1	MRPL33	SRGN	WDR6	ZNF107	ZRANB1	STAG1	SAP30L	GALNT2	ZBED6	SUCLA2
Others	Mayo_TCTX_UP_genes_1578	genes_1578	ANGPT1	SLC7A2	NPNT	ANO6	EMP3	PLCE1	SSC5D	KANK2	ITPKB	PDE4DIP	PCDHGA12	MRGPRF	PLEC	LAPTM4A	WBP1L	A2ML1	TNFRSF12A	PCDHB7	AEBP1	A4GALT	TGFB2	PTTG1IP	KIF5A	FNDC3B	MSRB3	EMILIN1	ECM2	DAD1	GEM	WEE1	EVC	STEAP3	ANTXR1	FCGR3B	GNG12	S100A6	FAM107A	CD59	DNAJC3	RASSF8	LAMB2	POLDIP3	CYSTM1	CLDN10	COL8A1	ANTXR2	CFI
Others	Mayo_TCTX_DOWN_genes_1050	genes_1050	ZNF385D	TRIM67	VWC2	CRH	CHCHD7	STAG3	ENDOV	L3MBTL1	RPH3A	NRXN3	TCTE1	KCNAB1	GARNL3	TM7SF2	EPB41L3	VGF	ANKRD39	ABCA5	ADCYAP1	EIF4E	ALKBH6	GAS7	NAT16	LINC00672	KCNAB3	SPON2	NOVA1	GRIPAP1	RUFY2	CCDC184	GAD2	NRN1	PIGL	PTK6	PPEF1	HECW2	EFR3B	PRKCE	TAF1D	GAD1	POLR2F	BAIAP2L2	RASGRF1	TOMM20	UBE2V2	SUB1	DCAF16
Others	Mayo_TCTX_ALL_genes_2628	genes_2628	ANGPT1	SLC7A2	NPNT	ANO6	EMP3	PLCE1	SSC5D	KANK2	ITPKB	PDE4DIP	PCDHGA12	MRGPRF	PLEC	LAPTM4A	WBP1L	A2ML1	TNFRSF12A	PCDHB7	AEBP1	A4GALT	TGFB2	PTTG1IP	KIF5A	FNDC3B	MSRB3	EMILIN1	ECM2	DAD1	GEM	WEE1	EVC	STEAP3	ANTXR1	FCGR3B	GNG12	S100A6	FAM107A	CD59	DNAJC3	RASSF8	LAMB2	POLDIP3	CYSTM1	CLDN10	COL8A1	ANTXR2	CFI
Others	Mayo_TCTX_Source_UP_genes_1933	genes_1933	SLC7A2	DAD1	ANO6	WBP1L	ANGPT1	LAPTM4A	NPNT	TGFB2	ITPKB	EMP3	GSPT1	POLDIP3	LAMB2	PDE4DIP	ARHGAP42	PCDHGA12	KANK2	PRDX1	YAP1	CAPN2	PLOD2	RHOA	DDR2	MRAS	PRELP	MTM1	CLDN10	PTTG1IP	CD59	LRIG1	NEDD4	EVC	ARHGAP31	FNDC3B	PLEC	DRAM1	TMX1	ANTXR1	GNG12	PCDHB7	TMBIM6	CLU	SYDE1	KIF5A	DNAJC3	TMED10	NOTCH2
Others	Mayo_TCTX_Source_DOWN_genes_1504	genes_1504	ZNF385D	ENDOV	NOVA1	TRIM67	CHCHD7	GARNL3	VWC2	NRXN3	CRH	KIAA1841	EPB41L3	STAG3	ZFP28	GRIPAP1	ZNF169	EIF4E	TCTE1	ANKRD39	TM7SF2	ABCA5	RUFY2	GABPB1	HECW2	TPD52	CCDC136	LINC00672	ALKBH6	COX7A2L	LIAS	POLR2F	BAIAP2L2	ZNF789	HABP4	ASPHD1	NDUFA9	VGF	FANCA	UBE2V2	GAS7	VAPB	DCAF16	SPON2	L3MBTL1	TECTA	ADCYAP1	OLA1	CCSER1
Others	Mayo_TCTX_Source_ALL_genes_3437	genes_3437	SLC7A2	DAD1	ANO6	WBP1L	ANGPT1	LAPTM4A	NPNT	TGFB2	ITPKB	EMP3	GSPT1	POLDIP3	LAMB2	PDE4DIP	ARHGAP42	PCDHGA12	KANK2	PRDX1	YAP1	CAPN2	PLOD2	RHOA	DDR2	MRAS	PRELP	MTM1	CLDN10	PTTG1IP	CD59	LRIG1	NEDD4	EVC	ARHGAP31	FNDC3B	PLEC	DRAM1	TMX1	ANTXR1	GNG12	PCDHB7	TMBIM6	CLU	SYDE1	KIF5A	DNAJC3	TMED10	NOTCH2
Others	ROSMAP_DLPFC_UP_genes_80	genes_80	ADAMTS2	TMCC2	SLC6A9	SLC4A11	SLC38A2	FANCC	ANLN	PRELP	ZNF69	CCDC69	CPM	SLC6A12	NRIP2	FOXO4	PIEZO2	QDPR	RBPMS2	GAREM2	NPNT	MID1IP1	PFKP	SAMD4A	S100A4	RFLNB	HSPA2	HSD11B2	KCNJ10	ITPKB	CHST6	EMP3	A2ML1	NWD1	SLC25A48	ISYNA1	ST6GALNAC2	SPP1	GIPR	APLN	HIGD1B	GFAP	SLC5A11	AQP6	SMIM3	SMTN	COL27A1	TRIP10	KCNJ16
Others	ROSMAP_DLPFC_DOWN_genes_61	genes_61	MEIS3	HMGN2	KREMEN2	TRIM45	ZNF334	MYCBPAP	PPDPF	TET1	MYLK3	ZBBX	MDK	PCYOX1L	IQGAP3	ZNF385C	GPCPD1	THPO	SST	PALMD	VGF	NAT16	ANKRD30B	PRTN3	ADCYAP1	SPDEF	SPON2	FHAD1	FFAR4	SDSL	ERFE	SLC30A3	C20ORF203	ALDH1A1	ALOX12B	CHML	FREM3	RNF43	CDHR5	HMCN2	SLC16A6	PRSS35	WDR86	MPO	MYO7B	PNMA5	DNAH5	PPEF1	TNFRSF18
Others	ROSMAP_DLPFC_ALL_genes_141	genes_141	ADAMTS2	TMCC2	SLC6A9	SLC4A11	SLC38A2	FANCC	ANLN	PRELP	ZNF69	CCDC69	CPM	SLC6A12	NRIP2	FOXO4	PIEZO2	QDPR	RBPMS2	GAREM2	NPNT	MID1IP1	PFKP	SAMD4A	S100A4	RFLNB	HSPA2	HSD11B2	KCNJ10	ITPKB	CHST6	EMP3	A2ML1	NWD1	SLC25A48	ISYNA1	ST6GALNAC2	SPP1	GIPR	APLN	HIGD1B	GFAP	SLC5A11	AQP6	SMIM3	SMTN	COL27A1	TRIP10	KCNJ16
MS	MS_BM10_FP_FC0_UP_genes_5	genes_5	ITPKB	CRYAB	HSPA1A	HSPA1B	GSN
MS	MS_BM10_FP_FC0_DOWN_genes_12	genes_12	PAK1	RAPH1	LMO4	FAM155A	CAMK4	BCL11A	DCLK1	TRIM9	GRIN2A	MAL2	INPP4A	ACSL6
MS	MS_BM10_FP_FC0_ALL_genes_17	genes_17	ITPKB	CRYAB	HSPA1A	HSPA1B	GSN	PAK1	RAPH1	LMO4	FAM155A	CAMK4	BCL11A	DCLK1	TRIM9	GRIN2A	MAL2	INPP4A	ACSL6
MS	MS_BM17_OCTX_FC0_UP_genes_279	genes_279	SF1	RYBP	SH3BP5	ATG12	NDUFV1	LMO4	TMTC2	PLOD2	DCUN1D1	CYCS	UBE2Z	FBXO45	KIF3A	MARCKS	RABGAP1L	IDH3B	VPS28	PRKCI	SPAG9	CBWD1	CBWD2	CBWD3	CBWD5	CBWD6	RAB14	EDF1	NME1	BBX	RHOBTB3	USP31	RBMS1	PROX1	ALCAM	DICER1	WSB1	PRPF40A	TSPAN5	FBXO21	PIK3R1	TRAK2	IMMT	SLC25A36	RASA2	IRF2BP2	SYNCRIP	RNF112	SHC3
MS	MS_BM17_OCTX_FC0_DOWN_genes_19	genes_19	ANXA5	PLOD2	MAP4K4	EIF5B	ZFP36L1	TOB2	RUNX1T1	KDM4B	PTMA	STAT3	TOB1	SECISBP2L	MXI1	PKP4	SAMD4A	HBA1	HBA2	QKI	FLT1
MS	MS_BM17_OCTX_FC0_ALL_genes_297	genes_297	SF1	RYBP	SH3BP5	ATG12	NDUFV1	LMO4	TMTC2	PLOD2	DCUN1D1	CYCS	UBE2Z	FBXO45	KIF3A	MARCKS	RABGAP1L	IDH3B	VPS28	PRKCI	SPAG9	CBWD1	CBWD2	CBWD3	CBWD5	CBWD6	RAB14	EDF1	NME1	BBX	RHOBTB3	USP31	RBMS1	PROX1	ALCAM	DICER1	WSB1	PRPF40A	TSPAN5	FBXO21	PIK3R1	TRAK2	IMMT	SLC25A36	RASA2	IRF2BP2	SYNCRIP	RNF112	SHC3
MS	MS_BM20_ITG_FC0_UP_genes_349	genes_349	MTMR10	SLC44A1	PSEN1	SOX8	CFL2	KIF13A	FMNL2	HHIP	SALL1	LDLRAD3	IRF2BP2	FAM107B	DLG1	TMCC3	BANF1	CRBN	SET	SPAG9	SEMA6A	PDGFA	QKI	MAN2A1	MAP3K2	DIP2B	CXXC5	RASSF8	LIPA	MDM4	USP47	HNRNPA2B1	NCAM1	PREX1	HP1BP3	GLTP	DCLK1	ACER3	SSPN	SLCO3A1	DTNA	RBMX	KLHL5	KCNJ10	EPC1	PLEKHH1	GAB1	CNDP1	SNX6
MS	MS_BM20_ITG_FC0_ALL_genes_349	genes_349	MTMR10	SLC44A1	PSEN1	SOX8	CFL2	KIF13A	FMNL2	HHIP	SALL1	LDLRAD3	IRF2BP2	FAM107B	DLG1	TMCC3	BANF1	CRBN	SET	SPAG9	SEMA6A	PDGFA	QKI	MAN2A1	MAP3K2	DIP2B	CXXC5	RASSF8	LIPA	MDM4	USP47	HNRNPA2B1	NCAM1	PREX1	HP1BP3	GLTP	DCLK1	ACER3	SSPN	SLCO3A1	DTNA	RBMX	KLHL5	KCNJ10	EPC1	PLEKHH1	GAB1	CNDP1	SNX6
MS	MS_BM21_MTG_FC0_UP_genes_66	genes_66	CDK5RAP3	PURA	DTNA	MAPT	TMBIM6	AGPAT3	HIPK2	ANXA5	MSN	NKX2-2	ZFP36L2	COL16A1	SPTBN1	PCDH9	PABPC1	KCNN3	WASF2	QKI	GPM6B	ANK3	RBBP6	KIF5B	PDPK1	TCF4	VEZF1	CD22	KIF5A	GAB1	TAX1BP1	CNOT7	TXNIP	GATM	TUG1	TNRC6A	FNIP2	TMCC1	SASH1	NFIA	ID4	TRIM2	MAN2A1	AK3	HLA-DRA	ZFP36L1	NFIB	ARRDC4	PHGDH
MS	MS_BM21_MTG_FC0_DOWN_genes_516	genes_516	KCNF1	ANKRD9	NUDT11	ASMTL	BEX1	TUBB2A	AP2A2	UBE2N	RGS1	ENAH	ENC1	HPRT1	PFN2	SNAP91	SMYD2	ATP6V1A	PPP3CB	STMN2	MAP2K1	CAPRIN1	AHI1	ERC2	PCLO	COX5A	SYNGR3	ELP3	C1ORF115	VDAC1	AK3	ANKRD46	ARHGEF9	SYT1	SCG2	CHGB	SYP	GABRD	GDA	SST	VSNL1	THRB	ATP6V1H	PDE4A	AMPH	BEX5	PCP4	SLC25A12	PSD3
MS	MS_BM21_MTG_FC0_ALL_genes_571	genes_571	CDK5RAP3	PURA	DTNA	MAPT	TMBIM6	AGPAT3	HIPK2	ANXA5	MSN	NKX2-2	ZFP36L2	COL16A1	SPTBN1	PCDH9	PABPC1	KCNN3	WASF2	QKI	GPM6B	ANK3	RBBP6	KIF5B	PDPK1	TCF4	VEZF1	CD22	KIF5A	GAB1	TAX1BP1	CNOT7	TXNIP	GATM	TUG1	TNRC6A	FNIP2	TMCC1	SASH1	NFIA	ID4	TRIM2	MAN2A1	AK3	HLA-DRA	ZFP36L1	NFIB	ARRDC4	PHGDH
MS	MS_BM22_STG_FC0_DOWN_genes_24	genes_24	WASF1	ATG12	TCFL5	DZIP1	KPNA2	CNKSR2	HSPA13	ZNF827	CMIP	TMEM123	YWHAB	PLEKHA1	CDK5R1	PPP1R9B	LRRC40	GRM5	UBQLN2	SLC35A1	PAIP1	KIFC2	ATP2B1	NAP1L2	TSPYL4	BEX4
MS	MS_BM22_STG_FC0_ALL_genes_24	genes_24	WASF1	ATG12	TCFL5	DZIP1	KPNA2	CNKSR2	HSPA13	ZNF827	CMIP	TMEM123	YWHAB	PLEKHA1	CDK5R1	PPP1R9B	LRRC40	GRM5	UBQLN2	SLC35A1	PAIP1	KIFC2	ATP2B1	NAP1L2	TSPYL4	BEX4
MS	MS_BM23_PCC_FC0_UP_genes_7	genes_7	IDS	MAP1B	GAS7	DLG2	MAP2K4	AGAP1	AASDHPPT
MS	MS_BM23_PCC_FC0_DOWN_genes_22	genes_22	SNX29	C11ORF96	RNF144B	GADD45B	FLT1	SLC16A6	ANAPC16	RTKN	GTF3C5	ARRDC3	ANKRD37	CEBPD	PODXL	ELOVL7	MCL1	RELL1	IFITM3	SLC7A5	ZNF540	APOLD1	TMTC1	DDIT4
MS	MS_BM23_PCC_FC0_ALL_genes_29	genes_29	IDS	MAP1B	GAS7	DLG2	MAP2K4	AGAP1	AASDHPPT	SNX29	C11ORF96	RNF144B	GADD45B	FLT1	SLC16A6	ANAPC16	RTKN	GTF3C5	ARRDC3	ANKRD37	CEBPD	PODXL	ELOVL7	MCL1	RELL1	IFITM3	SLC7A5	ZNF540	APOLD1	TMTC1	DDIT4
MS	MS_BM32_AC_FC0_UP_genes_30	genes_30	ZNF83	HADH	PAAF1	CHCHD6	TCFL5	C9ORF24	POMZP3	ZP3	WDR11	GOLM1	DNAJB2	ALDH5A1	ACAP2	CNOT2	IFRD1	SNX1	HIBCH	MUSTN1	AKR7A2	ZHX1	TM2D1	N4BP2L2	TCF7L2	LYPLA1	PHIP	PHF20	TMEM123	NDUFA11	IVNS1ABP	IFT57
MS	MS_BM32_AC_FC0_DOWN_genes_184	genes_184	ZBTB38	PCLO	DHX36	FLRT2	SOS1	GATAD2B	RASA2	PDK3	TBC1D24	SLC25A37	GABRB3	CMIP	ZMAT3	USP33	PIK3R1	RNF115	ABHD2	KRAS	KIF5C	TPR	GSK3B	SH3BP5	UHMK1	UGCG	BRD4	ENC1	LMLN	FAM169A	TMEM106B	HIPK1	JMJD1C	SNX27	CBX5	NKTR	GABRA4	CAMK1D	RASAL2	CHURC1	SHC3	TMED4	RORB	TULP4	LONRF2	SLC1A2	FEZ2	RAP2A	KLF9
MS	MS_BM32_AC_FC0_ALL_genes_214	genes_214	ZNF83	HADH	PAAF1	CHCHD6	TCFL5	C9ORF24	POMZP3	ZP3	WDR11	GOLM1	DNAJB2	ALDH5A1	ACAP2	CNOT2	IFRD1	SNX1	HIBCH	MUSTN1	AKR7A2	ZHX1	TM2D1	N4BP2L2	TCF7L2	LYPLA1	PHIP	PHF20	TMEM123	NDUFA11	IVNS1ABP	IFT57	ZBTB38	PCLO	DHX36	FLRT2	SOS1	GATAD2B	RASA2	PDK3	TBC1D24	SLC25A37	GABRB3	CMIP	ZMAT3	USP33	PIK3R1	RNF115	ABHD2
MS	MS_BM36_PHG_FC0_UP_genes_6	genes_6	CSRP2	CD44	ZCCHC24	IQGAP1	BGN	LSS
MS	MS_BM36_PHG_FC0_DOWN_genes_42	genes_42	MAPT	KCNB1	TCF4	SOCS7	MECP2	CELF4	VAMP2	STOX2	FBXW7	PSD3	CMIP	CNKSR2	TSC22D2	ARHGAP32	LARP1	TSPYL4	ERGIC2	MAP1B	FAT3	NOL4	TAF1D	WSB2	BRD4	MPHOSPH8	ARPP21	USP14	NBEA	PPHLN1	LONRF2	ATP1B1	SGSM1	PTPN5	NCS1	IDS	ZNF827	MKNK1	MAPK1	SUB1	YTHDF2	C14ORF132	SHC3	KPNB1
MS	MS_BM36_PHG_FC0_ALL_genes_48	genes_48	CSRP2	CD44	ZCCHC24	IQGAP1	BGN	LSS	MAPT	KCNB1	TCF4	SOCS7	MECP2	CELF4	VAMP2	STOX2	FBXW7	PSD3	CMIP	CNKSR2	TSC22D2	ARHGAP32	LARP1	TSPYL4	ERGIC2	MAP1B	FAT3	NOL4	TAF1D	WSB2	BRD4	MPHOSPH8	ARPP21	USP14	NBEA	PPHLN1	LONRF2	ATP1B1	SGSM1	PTPN5	NCS1	IDS	ZNF827	MKNK1	MAPK1	SUB1	YTHDF2	C14ORF132	SHC3
MS	MS_BM38_TP_FC0_UP_genes_25	genes_25	RYBP	TGFBR1	MAML2	ZFP36L1	RBMS1	QKI	INO80D	IRF2BP2	CPNE3	SAMD4A	LIFR	DICER1	DCUN1D1	WTAP	MYLIP	VEZF1	BBX	FAM126A	YAP1	LPP	TANC1	ATXN1L	FGD4	MS4A7	TNPO1
MS	MS_BM38_TP_FC0_DOWN_genes_14	genes_14	RPH3A	SST	CABP1	SNCG	EVL	RNF187	PRDX5	NOMO1	NOMO2	NOMO3	SEZ6L2	GOLGA8B	RIMS1	FXYD7
MS	MS_BM38_TP_FC0_ALL_genes_39	genes_39	RYBP	TGFBR1	MAML2	ZFP36L1	RBMS1	QKI	INO80D	IRF2BP2	CPNE3	SAMD4A	LIFR	DICER1	DCUN1D1	WTAP	MYLIP	VEZF1	BBX	FAM126A	YAP1	LPP	TANC1	ATXN1L	FGD4	MS4A7	TNPO1	RPH3A	SST	CABP1	SNCG	EVL	RNF187	PRDX5	NOMO1	NOMO2	NOMO3	SEZ6L2	GOLGA8B	RIMS1	FXYD7
MS	MS_BM4_PCG_FC0_UP_genes_7	genes_7	MCM3AP	G3BP1	OPHN1	CDC5L	PNO1	PRICKLE1	CASP2
MS	MS_BM4_PCG_FC0_DOWN_genes_115	genes_115	PIK3C2A	NDUFA5	RAB2A	SCOC	RBBP4	PRKDC	ALDH5A1	TRAPPC4	MSI2	LSAMP	FUNDC1	WIF1	CCPG1	LMBRD2	NUDT21	ANKS1B	STXBP6	DMD	SLC30A9	CHMP5	KBTBD6	ITFG1	SLCO1C1	PNPLA8	EIF4E	TCERG1	CUL5	ZRANB2	OSBPL8	CAPZA2	RABGGTB	CCNY	NR1D2	RAB11A	CNTN1	NCEH1	SSBP1	PCDH8	SHANK2	PCM1	ETNK1	EIF2AK2	LYPLA1	SUB1	YME1L1	KRAS	AGL
MS	MS_BM4_PCG_FC0_ALL_genes_122	genes_122	MCM3AP	G3BP1	OPHN1	CDC5L	PNO1	PRICKLE1	CASP2	PIK3C2A	NDUFA5	RAB2A	SCOC	RBBP4	PRKDC	ALDH5A1	TRAPPC4	MSI2	LSAMP	FUNDC1	WIF1	CCPG1	LMBRD2	NUDT21	ANKS1B	STXBP6	DMD	SLC30A9	CHMP5	KBTBD6	ITFG1	SLCO1C1	PNPLA8	EIF4E	TCERG1	CUL5	ZRANB2	OSBPL8	CAPZA2	RABGGTB	CCNY	NR1D2	RAB11A	CNTN1	NCEH1	SSBP1	PCDH8	SHANK2	PCM1
MS	MS_BM44_IFG_FC0_UP_genes_513	genes_513	SAE1	TXNIP	CHCHD6	ZNF622	MRPS24	LGALS1	SCYL1	CELF6	DTNA	WSB1	HIP1	IDH3B	SRP68	SPAG9	SNRNP25	SYNCRIP	PHYH	TSTD1	ANP32A	SH2D5	HADHA	NUDT14	ABLIM2	MRPL55	ADCYAP1R1	ZFAND2A	KCTD12	THYN1	ADAM11	RPS27	SLC6A8	VAPA	UQCRFS1	KIF3B	MAPT	ZFP36L1	LUC7L3	DCTN3	TMEM47	DNAJA4	ROMO1	SLC25A16	WDR11	SLC25A37	SLC4A4	FXR1	CXCL14
MS	MS_BM44_IFG_FC0_DOWN_genes_495	genes_495	EIF2AK2	DICER1	TNPO1	ZNF652	BBX	ELK4	SRSF11	NUCKS1	PROX1	ZNF148	TPR	TAOK1	MBD4	GPM6B	TMEM106B	ZNF24	FAM98A	HOXA7	SESTD1	BRD3	DYNC1LI2	SOX9	KDM2A	IGF1R	IRF2BP2	SECISBP2L	FEZ2	RPS27	GAS7	KDM5A	CBX5	GATAD2B	TULP4	CADM1	TCF4	QKI	SPEN	PRPF40A	RFX3	KDM4B	JMJD1C	SFSWAP	TRIM4	TTF1	NKTR	INO80D	BRD4
MS	MS_BM44_IFG_FC0_ALL_genes_764	genes_764	SAE1	TXNIP	CHCHD6	ZNF622	MRPS24	LGALS1	SCYL1	CELF6	DTNA	WSB1	HIP1	IDH3B	SRP68	SPAG9	SNRNP25	SYNCRIP	PHYH	TSTD1	ANP32A	SH2D5	HADHA	NUDT14	ABLIM2	MRPL55	ADCYAP1R1	ZFAND2A	KCTD12	THYN1	ADAM11	RPS27	SLC6A8	VAPA	UQCRFS1	KIF3B	MAPT	ZFP36L1	LUC7L3	DCTN3	TMEM47	DNAJA4	ROMO1	SLC25A16	WDR11	SLC25A37	SLC4A4	FXR1	CXCL14
MS	MS_BM46_DLPFC_FC0_UP_genes_8	genes_8	CXCR4	NSMCE1	GATC	TSTD1	HDAC11	RBP7	FAHD2A	NDUFA11
MS	MS_BM46_DLPFC_FC0_DOWN_genes_45	genes_45	UGCG	VPS13A	ZMAT3	CMIP	RNF115	ZNF148	SECISBP2	TNPO2	ZNF207	KLF9	PDK3	FAM169A	ATP2B3	KCTD12	GABRA4	BMPR2	NRIP3	SPIN1	GNAL	GPR155	CBX6	CAMK1D	ENC1	BCL11B	SHC3	SH3BP5	PLEKHB2	SNCA	FEZ2	PPP2R5E	RAPGEF2	RAP2A	CADM3	RICTOR	SLIT2	TMEM106B	PSD3	NTM	CPEB4	LONRF2	UHMK1	BCAP29	PGM2L1	CNKSR2	NRXN2
MS	MS_BM46_DLPFC_FC0_ALL_genes_53	genes_53	CXCR4	NSMCE1	GATC	TSTD1	HDAC11	RBP7	FAHD2A	NDUFA11	UGCG	VPS13A	ZMAT3	CMIP	RNF115	ZNF148	SECISBP2	TNPO2	ZNF207	KLF9	PDK3	FAM169A	ATP2B3	KCTD12	GABRA4	BMPR2	NRIP3	SPIN1	GNAL	GPR155	CBX6	CAMK1D	ENC1	BCL11B	SHC3	SH3BP5	PLEKHB2	SNCA	FEZ2	PPP2R5E	RAPGEF2	RAP2A	CADM3	RICTOR	SLIT2	TMEM106B	PSD3	NTM	CPEB4
MS	MS_BM7_SPL_FC0_UP_genes_220	genes_220	LRRC4B	UHMK1	RBFOX3	LIFR	GNAO1	MIB1	IRF2BP2	SPEN	DCUN1D1	TNPO2	RBBP4	JPH3	APC	FOLR1	CAP2	SNCA	SIRPA	DCN	RFX3	LMO4	BBX	FMNL2	MARCKS	GRIA3	SCN3B	SECISBP2L	DYNC1H1	PIK3R1	ACTN1	TAOK1	KRAS	LONRF2	DLG2	PGM2L1	SYT1	YWHAB	ANKRD11	BMPR1B	TMEM106B	KCTD12	TCF4	AGAP3	PDPK1	AQP4	MGA	ATP2B1	SRPK2
MS	MS_BM7_SPL_FC0_DOWN_genes_97	genes_97	SLC14A1	CYBRD1	DNAJC3	RBM26	ZHX1	DYNLT1	IFI27	NFIC	TRIM2	KPNB1	ANXA2	SPG7	NCKIPSD	NOMO1	NOMO2	NOMO3	IFNGR1	TECPR1	PTTG1IP	NISCH	HPCA	S100A10	MAST3	ACTA2	SHISA6	HOMER1	SNAPC5	MYLK	SPARC	TAGLN	DLGAP1	COX6B1	RIMS2	CKMT1A	CKMT1B	PRKCZ	OGDHL	TIAM1	GRIA2	WDR7	PCSK1N	CDH18	SLC17A7	AHI1	SNRPN	FKBP1B	TTC19
MS	MS_BM7_SPL_FC0_ALL_genes_314	genes_314	LRRC4B	UHMK1	RBFOX3	LIFR	GNAO1	MIB1	IRF2BP2	SPEN	DCUN1D1	TNPO2	RBBP4	JPH3	APC	FOLR1	CAP2	SNCA	SIRPA	DCN	RFX3	LMO4	BBX	FMNL2	MARCKS	GRIA3	SCN3B	SECISBP2L	DYNC1H1	PIK3R1	ACTN1	TAOK1	KRAS	LONRF2	DLG2	PGM2L1	SYT1	YWHAB	ANKRD11	BMPR1B	TMEM106B	KCTD12	TCF4	AGAP3	PDPK1	AQP4	MGA	ATP2B1	SRPK2
MS	MS_BM8_SFG_FC0_UP_genes_386	genes_386	TTC3	RAB2A	SCD	TSPAN5	MAP2K4	PAFAH1B1	ENSA	RANGAP1	CLASP2	PICALM	IDH3A	SPOCK3	GSPT1	GOLIM4	UGT8	CCT2	MFSD6	DSTN	PRKACB	TPD52	GRSF1	HSPH1	PRMT2	ANK2	MOG	ACLY	ARL4C	PRKAR1A	COPS8	EFNA5	RAB6A	GDI2	PREPL	SLC25A11	ATN1	MBNL2	NNT	GAB1	ARF1	RCHY1	SRSF1	DDA1	ARL8B	LEPR	OGT	HSPA8	ATP2A2
MS	MS_BM8_SFG_FC0_DOWN_genes_617	genes_617	ZBTB16	CALM3	SCN3B	MEF2C	REEP1	CASK	SAR1B	MRPL30	FKBP11	SOCS7	NEGR1	SYNE1	CAMK2D	PDPK1	CAPRIN2	LARP1	NFIC	GABBR1	SORBS2	LRRC7	PRMT8	MAP2K4	PDHX	ZMYND8	ATP6V1D	TSPAN5	ATP6V1G2	SLC25A40	NIPAL2	ERC2	FBXO31	KRT222	PAPSS1	YWHAZ	RAB18	FAHD1	ANO5	PRKCB	NDUFAF4	THY1	MAPK9	ZNF540	VPS36	B4GALT5	PPIA	GABBR2	FGFR1OP2
MS	MS_BM8_SFG_FC0_ALL_genes_869	genes_869	TTC3	RAB2A	SCD	TSPAN5	MAP2K4	PAFAH1B1	ENSA	RANGAP1	CLASP2	PICALM	IDH3A	SPOCK3	GSPT1	GOLIM4	UGT8	CCT2	MFSD6	DSTN	PRKACB	TPD52	GRSF1	HSPH1	PRMT2	ANK2	MOG	ACLY	ARL4C	PRKAR1A	COPS8	EFNA5	RAB6A	GDI2	PREPL	SLC25A11	ATN1	MBNL2	NNT	GAB1	ARF1	RCHY1	SRSF1	DDA1	ARL8B	LEPR	OGT	HSPA8	ATP2A2
MS	MS_CD_FC0_UP_genes_28	genes_28	LARP1	MARCKS	FGFR3	NTRK2	TNRC6A	ZFP36L1	SLC4A4	TOB1	TMEM47	ZNF462	SOX2	CTTN	PCDHGA10	PCDHGA11	PCDHGA12	PCDHGA3	PCDHGA5	PCDHGA6	YWHAE	ZFP36L2	TTC3	ARHGDIA	CPNE3	CDR1	ANK3	NDRG2	NRXN2	TRIM2
MS	MS_CD_FC0_DOWN_genes_1	genes_1	EDF1
MS	MS_CD_FC0_ALL_genes_29	genes_29	LARP1	MARCKS	FGFR3	NTRK2	TNRC6A	ZFP36L1	SLC4A4	TOB1	TMEM47	ZNF462	SOX2	CTTN	PCDHGA10	PCDHGA11	PCDHGA12	PCDHGA3	PCDHGA5	PCDHGA6	YWHAE	ZFP36L2	TTC3	ARHGDIA	CPNE3	CDR1	ANK3	NDRG2	NRXN2	TRIM2	EDF1
MS	MS_HIPP_FC0_UP_genes_22	genes_22	NFIB	MID1IP1	SOX2	FAM107A	MAPT	PALLD	QKI	PAX6	NR2E1	GEM	SOX9	LPIN1	NOTCH2	SLC7A11	EIF5B	KCNN3	LHX2	LENG8	TNS3	TMEM47	TRIM2	STON2
MS	MS_HIPP_FC0_DOWN_genes_73	genes_73	HBD	AKAP5	RCAN2	SHANK2	CYP26B1	NUDT11	PPM1H	SV2C	TPD52	SCG2	EPB41L3	G3BP2	NEFH	C12ORF76	GABARAPL1	PVALB	MTDH	BCAT1	CNPY2	KCND2	HAPLN4	COPS7A	CCDC136	ADAM23	TMEM30A	AKAP12	CDS1	EXTL2	LSM4	BEX4	MAP7D2	GAD2	SSBP1	NAPA	CPLX1	SARNP	RPH3A	ARIH2	MRAP2	CITED2	SLC25A40	SEZ6L2	PCP4	KRT222	SLC17A6	EIF5A2	TOMM20
MS	MS_HIPP_FC0_ALL_genes_95	genes_95	NFIB	MID1IP1	SOX2	FAM107A	MAPT	PALLD	QKI	PAX6	NR2E1	GEM	SOX9	LPIN1	NOTCH2	SLC7A11	EIF5B	KCNN3	LHX2	LENG8	TNS3	TMEM47	TRIM2	STON2	HBD	AKAP5	RCAN2	SHANK2	CYP26B1	NUDT11	PPM1H	SV2C	TPD52	SCG2	EPB41L3	G3BP2	NEFH	C12ORF76	GABARAPL1	PVALB	MTDH	BCAT1	CNPY2	KCND2	HAPLN4	COPS7A	CCDC136	ADAM23	TMEM30A
MS	MS_PUTM_FC0_UP_genes_45	genes_45	QKI	TMBIM6	SF3B1	ZNF652	CPNE3	CDK19	BBX	ELK4	MAPK8IP1	HIPK1	SEMA6A	TTYH2	SNX9	LIFR	REEP3	USP33	SCD	PROX1	SLC4A4	HIPK2	USP31	CPM	DTNA	BNIP3L	LNPEP	GSN	ARHGEF7	NDRG2	TNPO1	WNK1	RAD21	NKTR	LANCL1	ZBTB38	TWF1	UBE2H	RHOBTB3	TMTC2	EPB41L2	PIK3R1	IRF2BP2	USP47	GPRC5B	ETNK1	KLF9
MS	MS_PUTM_FC0_DOWN_genes_37	genes_37	LSM4	IPCEF1	TMEM151B	ERC2	SHANK2	ECHS1	NBL1	RIMS3	RAB15	DIRAS1	ADCY1	CPNE4	LYNX1	STOML1	NDUFB1	ITGB1BP1	RIMS1	AGL	TRIM9	PDE4DIP	PIK3CB	AVL9	RGS2	KLHDC10	MCFD2	GHITM	PLEKHB2	PPP2R5C	AMY1A	AMY1B	AMY1C	AMY2A	AMY2B	TERF2IP	MAP4K3	OLA1	CCT6A
MS	MS_PUTM_FC0_ALL_genes_82	genes_82	QKI	TMBIM6	SF3B1	ZNF652	CPNE3	CDK19	BBX	ELK4	MAPK8IP1	HIPK1	SEMA6A	TTYH2	SNX9	LIFR	REEP3	USP33	SCD	PROX1	SLC4A4	HIPK2	USP31	CPM	DTNA	BNIP3L	LNPEP	GSN	ARHGEF7	NDRG2	TNPO1	WNK1	RAD21	NKTR	LANCL1	ZBTB38	TWF1	UBE2H	RHOBTB3	TMTC2	EPB41L2	PIK3R1	IRF2BP2	USP47	GPRC5B	ETNK1	KLF9	LSM4	IPCEF1
[truncated: 206 more columns]
